# Supplementary material for: Cryopreservation impairs 3-D migration and cytotoxicity of natural killer cells
Source: Nat Commun. 2020 Oct 16;11:5224. doi: 10.1038/s41467-020-19094-0 (PMC7568558; doi:10.1038/s41467-020-19094-0)
Supplement: Supplementary file 8 — Source Data [file 41467_2020_19094_MOESM8_ESM.xlsx]

## Sheet: Title
	Source Data
	Cryopreservation impairs 3-D migration and cytotoxicity of natural killer cells
	Mark et al.

## Sheet: Figure 1a
FRESH
Expansion	Donor	Viability [%]
263	HD04012017	95.2
264	HD04012017	96.4
198	HD11032016	98
206	HD03012017	93.9
157	HD09032016	92.7
259	HD11032016	93.3
198	HD11032016	98
154	HD09032016	95.6
197	HD09032016	92.9
CRYOPRESERVED
Expansion	Donor	Viability [%]
263	HD04012017	95.6
264	HD04012017	96
198	HD11032016	96.6
206	HD03012017	98.1
157	HD09032016	96.1
259	HD11032016	87.1
198	HD11032016	78.4
154	HD09032016	81.5
197	HD09032016	91.4

## Sheet: Figure 1b-d
FRESH
Expansion	Donor	FC d0 NK	FC d0 NK CD16+	FC d14 NK	FC d14 NK CD16+	CT 20	CT 10	CT 5	CT 2.5	DG Ctrl-	DG Ctrl+	DG 20	DG 5
311	HD27062017	7.2	7.6	83.7	56.7	83.9	71.54	74.09	64.42	7.25	17.4	27.1	61.8
311	HD04012017	25.4	24.9	82.3	68.8	75.35	67.51	76.65	62.8	2.43	18.8	39.1	63.8
314	HD03012017	10.8	8.35	61.6	45.6	53.15	48.1	53.49	45.28
314	HD14062018	13.3	6.7	47.6	33.7	56.82	52.96	50.51	47.53
316	HD03012017	13.5	13.2	69.2	59.7	81.07	81.87	91.82	100.18	2.22	21.1	4.59	15.4
316	HD27062017	11.2	9.57	60.7	48.5	88.8	85.96	85.6	83.64	2.73	31	4.9	14.3
317	HD04012017	27.4	25.2	72.1	60.5	54.74	59.63	54.89	56.03	5.04	8.97	7.96	18.5
317	HD27062017	10.6	9.35	79.5	57.8	59.34	66.52	65.8	58.33	7.08	17.7	9.56	18
319	HD04012017	27.4	27.3	72.3	38.1	80.81	81.47	59.37	46.81	3.88	9.09	12.6	29.8
319	HD25102018	15	14.7	88.2	65.8	71.72	76.38	78.66	84.97	1.57	4.27	2.55	9.07
CRYOPRESERVED
Expansion	Donor			FC d14 NK	FC d14 NK CD16+	CT 20	CT 10	CT 5	CT 2.5	DG Ctrl-	DG Ctrl+	DG 20	DG 5
311	HD27062017			77.3	40.5	57.64	54.67	43.66	32.81	7.52	13.9	14.4	14.4
311	HD04012017			69.3	53.4	61.57	53.56	37.88	25.43	7.45	18.4	14.3	10.4
314	HD03012017			37.1	22.2	41.34	35.66	20.85	16.32
314	HD14062018			62.7	43.9	44.61	41.22	37.09	30.38
316	HD03012017			75.6	19	36.79	36.24	30.98	21.3	10.8	8.09	7.21	11.5
316	HD27062017			69.5	12.4	16.6	14.38	17.15	8.58	8.27	8.21	7.15	13.2
317	HD04012017			81.8	49.6	66.79	67.72	61.9	53.22	4.91	13.4	7.41	18.9
317	HD27062017			84.5	37.8	61.48	58.62	52.8	39.49	4.4	12	6.49	20.1
319	HD04012017			51.3	9.26	32.69	17.72	14.06	12.5	23.7	31.8	20.9	29.2
319	HD25102018			77	18.2	18.22	13.25	16.36	6.67	6.35	11.9	4.39	17.7
LEGEND
FC d0 NK	Percentage of NK cells (CD56+CD3-) within the PBMC-Population on day 0 of expansion protocol (i.e. before expansion)
FC d0 NK CD16+	Percentage of cytotoxic NK cells (CD56+CD16+) within the PBMC-Population on day 0 of expansion protocol (i.e. before expansion)
FC d14 NK	Percentage of NK cells (CD56+CD3-) within the PBMC-Population on day 14 of expansion protocol (i.e. after expansion)
FC d14 NK CD16+	Percentage of cytotoxic NK cells (CD56+CD16+) within the PBMC-Population on day 14 of expansion protocol (i.e. after expansion)
CT 20	Percentage of lysed target cells in chromium release cytotoxicity assays with an effector-to-target ratio of 20:1
CT 10	Percentage of lysed target cells in chromium release cytotoxicity assays with an effector-to-target ratio of 10:1
CT 5	Percentage of lysed target cells in chromium release cytotoxicity assays with an effector-to-target ratio of 5:1
CT 2.5	Percentage of lysed target cells in chromium release cytotoxicity assays with an effector-to-target ratio of 2.5:1
DG Ctrl-	Percentage of CD107a-expressing NK cells in a degranulation assay; negative control
DG Ctrl+	Percentage of CD107a-expressing NK cells in a degranulation assay; positive control
DG 20	Percentage of CD107a-expressing NK cells in a degranulation assay; effector-to-target ratio 20:1
DG 5	Percentage of CD107a-expressing NK cells in a degranulation assay; effector-to-target ratio 5:1

## Sheet: Figure 3
FRESH
Expansion	Donor	Motile fraction [%]	CT 20 [%]	CT 10 [%]	CT 5 [%]	CT 2.5 [%]
311	HD27062017	47.4	83.9	71.54	74.09	64.42
311	HD04012017	37.6	75.35	67.51	76.65	62.8
314	HD03012017	54.3	53.15	48.1	53.49	45.28
314	HD14062018	39.9	56.82	52.96	50.51	47.53
316	HD03012017	33.2	81.07	81.87	91.82	100.18
316	HD27062017	20.4	88.8	85.96	85.6	83.64
317	HD04012017	15.3	54.74	59.63	54.89	56.03
317	HD27062017	11	59.34	66.52	65.8	58.33
319	HD04012017	21.8	80.81	81.47	59.37	46.81
319	HD25102018	11.4	71.72	76.38	78.66	84.97
CRYOPRESERVED
Expansion	Donor	Motile fraction [%]	CT 20 [%]	CT 10 [%]	CT 5 [%]	CT 2.5 [%]
311	HD27062017	1.4	57.64	54.67	43.66	32.81
311	HD04012017	5.9	61.57	53.56	37.88	25.43
314	HD03012017	9.3	41.34	35.66	20.85	16.32
314	HD14062018	16	44.61	41.22	37.09	30.38
316	HD03012017	1.8	36.79	36.24	30.98	21.3
316	HD27062017	0.9	16.6	14.38	17.15	8.58
317	HD04012017	7.8	66.79	67.72	61.9	53.22
317	HD27062017	3.9	61.48	58.62	52.8	39.49
319	HD04012017	2.2	32.69	17.72	14.06	12.5
319	HD25102018	0	18.22	13.25	16.36	6.67
LEGEND
CT 20	Percentage of lysed target cells in chromium release cytotoxicity assays with an effector-to-target ratio of 20:1
CT 10	Percentage of lysed target cells in chromium release cytotoxicity assays with an effector-to-target ratio of 10:1
CT 5	Percentage of lysed target cells in chromium release cytotoxicity assays with an effector-to-target ratio of 5:1
CT 2.5	Percentage of lysed target cells in chromium release cytotoxicity assays with an effector-to-target ratio of 2.5:1

## Sheet: Figure 4a-b
FRESH
Expansion	Donor	Speed [µm min-1]	Persistence
311	HD27062017	6.9	0.62
311	HD04012017	6.8	0.69
314	HD03012017	6.8	0.72
314	HD14062018	6.4	0.69
316	HD03012017	7.6	0.46
316	HD27062017	7.4	0.51
317	HD04012017	9.2	0.44
317	HD27062017	8.6	0.42
319	HD04012017	7.2	0.64
319	HD25102018	7.3	0.73
CRYOPRESERVED
Expansion	Donor	Speed [µm min-1]	Persistence
311	HD27062017	4.4	0.61
311	HD04012017	6.8	0.75
314	HD03012017	7	0.81
314	HD14062018	6.4	0.54
316	HD03012017	8	0.59
316	HD27062017	6.7	0.18
317	HD04012017	8.4	0.57
317	HD27062017	5.9	0.47
319	HD04012017	6.3	0.54
319	HD25102018	*	*
* No motile cells were detected in this experiment.

## Sheet: Figure 4c
Time [min]	#K562alive
0	252
64	251
198	250
248	249
284	248
300	247
316	246
322	245
350	244
400	243
480	242
520	241
530	240
558	239
680	238
714	237
740	236
810	235
838	234
848	233

## Sheet: Figure 4d-e
FRESH
Expansion	Donor	#K562	#Kills	#NKmotile	#NKnon-motile	Kill. Eff. [106 µm3 h-1]	Comp. Kill. Eff. [106 µm3 h-1]
312	HD14062018	154	28	803.167	1604.03	0.0674107	0.0224917
312	HD22062018	149	47	695.967	1753.3	0.146917	0.0417468
314	HD03012017	157	24	611.433	1814.03	0.0732047	0.0184541
314	HD14062018	181	12	551.767	2235.33	0.0335435	0.00664066
316	HD03012017	50	16	725.8	1398.83	0.143364	0.0489749
316	HD27062017	41	19	621.033	1817.63	0.270455	0.0688744
CRYOPRESERVED
Expansion	Donor	#K562	#Kills	#NKmotile	#NKnon-motile	Kill. Eff. [106 µm3 h-1]	Comp. Kill. Eff. [106 µm3 h-1]
312	HD14062018	67	2	13.1	1617	0.624163	0.00501598
312	HD22062018	59	2	8.83333	1885.03	1.05335	0.00491299
314	HD03012017	197	11	210.433	1645.07	0.0736681	0.00835474
314	HD14062018	208	8	200.4	1872.07	0.0528042	0.00510597
316	HD03012017	85	0	54.4333	2159.8	0	0
316	HD27062017	95	0	18.5333	2043.27	0	0

## Sheet: Supp. Fig. 1
FRESH
Expansion		383	384	385	385	385
Donor		HD22062017	HD04042019	HD03042019	HD04042019	HD25102018
	Duration							All values are percentages.
E/T* 20:1								*Effector-to-target (NK/K562) ratio
	0.5h	26.0612	70.8455	16.4202	21.0466	22.1093
	1h	36.7162	41.629	19.2931	27.3441	25.717
	2h	26.4737	80.9434	32.5874	34.9184	31.9176
	3h	30.6397	61.6965	34.6835	29.9578	32.8823
	4h	32.4324	74.0177	38.7755	38.0952	43.2815
E/T 10:1
	0.5h	11.0299	48.4937	13.3864	17.937	18.5293
	1h	22.7998	20.7139	15.9548	16.053	15.0917
	2h	19.1854	61.0692	20.5594	25.2214	22.5225
	3h	29.9663	59.1783	22.4473	29.1139	29.4542
	4h	30.5586	62.2307	30.8066	35.4713	36.5865
E/T 5:1
	0.5h	6.08907	32.1672	6.71217	12.7038	9.14369
	1h	20.5446	22.4233	10.162	16.4458	7.0992
	2h	16.8989	44.8428	18.2284	18.6946	22.9086
	3h	20.9877	68.721	19.9156	22.3629	24.9436
	4h	25.5856	68.1876	31.1953	34.3052	34.4177
E/T 2.5:1
	0.5h	3.9318	23.03	6.78802	11.0353	4.59603
	1h	13.4488	23.3283	10.8493	11.1438	0
	2h	10.3251	39.8113	19.3473	16.6434	12.9987
	3h	19.8092	72.5646	20.8439	15.7806	22.7785
	4h	29.7658	66.5399	24.587	22.7405	27.0627
CRYOPRESERVED
Expansion		383	384	385	385	385
Donor		HD22062017	HD04042019	HD03042019	HD04042019	HD25102018
	Duration
E/T 20:1
	0.5h	15.2053	64.8202	7.39477	14.7429	14.6589
	1h	21.3146	56.7119	21.4531	38.3407	13.9633
	2h	2.96534	70.5031	29.324	33.6131	26.7696
	3h	7.63187	63.6846	33.5865	29.6203	29.8151
	4h	22.2703	80.4816	33.4305	35.6657	30.9288
E/T 10:1
	0.5h	2.51	30.8066	3.37505	7.58095	7.98258
	1h	14.3289	23.3283	16.053	35.5916	8.41561
	2h	0	49.2453	19.3473	23.0769	22.7799
	3h	4.3771	53.0815	24.135	30.3797	25.2143
	4h	14.8468	64.2586	24.0039	30.1263	22.0651
E/T 5:1
	0.5h	1.63535	20.6997	1.09973	6.74286	6.33769
	1h	6.9582	17.6973	10.9475	25.0859	6.06488
	2h	0	36.0377	10.1166	20.5594	14.4144
	3h	7.23906	46.8522	17.6371	20.4219	21.8764
	4h	8.93694	54.2459	25.9475	25.5588	23.8567
E/T 2.5:1
	0.5h	2.33125	14.4801	7.31892	6.59048	8.56313
	1h	5.58306	15.4852	11.6348	28.8169	0.705219
	2h	0	25.0943	6.48019	13.1935	3.861
	3h	2.97419	48.3101	9.95781	10.3797	9.61
	4h	9.58559	43.2193	17.104	17.2012	4.05

## Sheet: Supp. Fig. 2
	NOTE:
	Supp. Fig. 2 combines data from Fig. 3 (motile fraction) with data from Fig. 4 (cell speed and persistence).

## Sheet: Supp. Fig. 3
FRESH
Expansion	Donor	Duration in matrix [h]	Speed [µm min-1]	SEM (Speed)	Persistence	SEM (Persistence)	Motile fraction [%]	SEM (Motile fraction)
385	HD04042019	6	7.3	0.187	0.72	0.021	27.2	1.63
385	HD04042019	24	7	0.15	0.74	0.016	22.7	1.89
385	HD04042019	48	7.6	0.598	0.72	0.036	12	2.27
385	HD25102018	6	7.8	0.246	0.68	0.026	45.9	3.16
385	HD25102018	24	7.2	0.217	0.68	0.016	37	1.2
385	HD25102018	48	7.7	0.166	0.69	0.018	39.37	1.42
385	HD03042019	6	7.2	0.197	0.67	0.01	33.6	2.66
385	HD03042019	24	6.6	0.288	0.67	0.017	27.4	2.02
385	HD03042019	48	7.3	0.519	0.75	0.024	9.7	1.76
CRYOPRESERVED
Expansion	Donor	Duration in matrix [h]	Speed [µm min-1]	SEM (Speed)	Persistence	SEM (Persistence)	Motile fraction [%]	SEM (Motile fraction)
385	HD04042019	6	6.2	0.749	0.58	0.137	1.7	0.41
385	HD04042019	24	7	0.25	0.71	0.023	10.2	0.78
385	HD04042019	48	8	0.325	0.71	0.023	8.9	0.6
385	HD25102018	6	6.1	0.398	0.7	0.038	0.7	0.28
385	HD25102018	24	6.8	0.494	0.7	0.023	3.9	0.52
385	HD25102018	48	6.9	0.727	0.66	0.075	1.9	0.46
385	HD03042019	6	6.9	0.402	0.73	0.025	2	0.57
385	HD03042019	24	7.2	0.234	0.63	0.021	8.9	0.53
385	HD03042019	48	7.3	0.229	0.66	0.016	10.33	0.53

[truncated: 5 more sheets: Supp. Fig. 4, Supp. Fig. 5, Supp. Fig. 6, Supp. Fig. 8, Supp. Fig. 9]
